# Supplementary material for: A Fatal Case Involving Chronic Intravenous Use of Homemade Methcathinone Derived from Pseudoephedrine Tablets: Post-Mortem Concentrations, Health Risk, and Medicolegal Aspect
Source: Int J Mol Sci. 2025 Dec 12;26(24):11974. doi: 10.3390/ijms262411974 (PMC12732496; doi:10.3390/ijms262411974)
Supplement: Supplementary file 1 [file ijms-26-11974-s001.zip]

Archive with 1 entries (1 files):
- ijms-4021722-supplementary.pdf
